# Supplementary material for: Phenolic Acid–β-Cyclodextrin Complexation Study to Mask Bitterness in Wheat Bran: A Machine Learning-Based QSAR Study
Source: Foods. 2024 Jul 6;13(13):2147. doi: 10.3390/foods13132147 (PMC11241027; doi:10.3390/foods13132147)
Supplement: Supplementary file 1 [file foods-13-02147-s001.zip]

Archive with 1 entries (1 files):
- foods-3041235-supplementary.pdf
